# Supplementary material for: Genome-Wide Analysis of Nelumbo nucifera UXS Family Genes: Mediating Dwarfing and Aquatic Salinity Tolerance
Source: Plants (Basel). 2026 Jan 1;15(1):116. doi: 10.3390/plants15010116 (PMC12787360; doi:10.3390/plants15010116)
Supplement: Supplementary file 1 [file plants-15-00116-s001.zip]

Archive with 2 entries (2 files):
- R2 Wang L et al-Supply Figures (NnUXS) - 2025.12.19.pdf
- R2 Wang L et al-Supply Tables (NnUXS)-2025.12.19.xlsx
