# Supplementary material for: Genome-Wide Analysis of Nelumbo nucifera UXS Family Genes: Mediating Dwarfing and Aquatic Salinity Tolerance
Source: Plants (Basel). 2026 Jan 1;15(1):116. doi: 10.3390/plants15010116 (PMC12787360; doi:10.3390/plants15010116)
Supplement: Supplementary file 1 [file plants-15-00116-s001.zip › R2 Wang L et al-Supply Tables (NnUXS)-2025.12.19.xlsx]

## Sheet: Table S1.
Table S1 The amino acid sequences of AtUXS family.
>AtUXS1 - AT3G53520.4
MKQLHKQMSSKRDEETIPMSQSSPYSPKTLKHPRSLPRSLHYLFREQRLLFILVGILIGS
TFFILQPSLSRLGAAESTSLITRSVSYAVTDSPPSRSTFNSGGGGGRTGRVPVGIGRKRL
RIVVTGGAGFVGSHLVDKLIGRGDEVIVIDNFFTGRKENLVHLFSNPRFELIRHDVVEPI
LLEVDQIYHLACPASPVHYKYNPFYKTNVMGTLNMLGLAKRVGARFLLTSTSEVYGDPLE
HPQKETYWGNVNPIGERSCYDEGKRTAETLAMDYHRGAGVEVRIARIFNTYGPRMCLDDG
RVVSNFVAQTIRKHPMTVYGDGKQTRSFQYVSDLVEGLVALMENDHVGPFNLGNPGEFTM
LELAEKSASTFKMSHKETPIPCMKWELCVQVVKEVIDPSATIEFKPNTADDPHKRKPDIS
KAKEQLNWEPKISLREGLPRMVSDFRNRILNEDEGKGL
>AtUXS2 - AT3G62830.1
MASELINRRHETDQPTADAYYPKPIKPWFTVTRPMRYMLREQRLIFVLVGIAIATLVFTI
FPRSTQSTPYSDPFSGYGIRPDESYVPAIQAQRKPSLEYLNRIGATGGKIPLGLKRKGLR
VVVTGGAGFVGSHLVDRLMARGDTVIVVDNFFTGRKENVMHHFSNPNFEMIRHDVVEPIL
LEVDQIYHLACPASPVHYKFNPVKTIKTNVVGTLNMLGLAKRVGARFLLTSTSEVYGDPL
QHPQVETYWGNVNPIGVRSCYDEGKRTAETLTMDYHRGANVEVRIARIFNTYGPRMCIDD
GRVVSNFVAQALRKEPLTVYGDGKQTRSFQFVSDLVEGLMRLMEGEHVGPFNLGNPGEFT
MLELAKVVQETIDPNANIEFRPNTEDDPHKRKPDITKAKELLGWEPKVSLRQGLPLMVKD
FRQRVFGDQKEGSSAAATTTKTTSA
>AtUXS3 - AT5G59290.1
MAATSEKQNTTKPPPSPSPLRNSKFCQPNMRILISGGAGFIGSHLVDKLMENEKNEVVVA
DNYFTGSKENLKKWIGHPRFELIRHDVTEPLLIEVDRIYHLACPASPIFYKYNPVKTIKT
NVIGTLNMLGLAKRVGARILLTSTSEVYGDPLIHPQPESYWGNVNPIGVRSCYDEGKRVA
ETLMFDYHRQHGIEIRIARIFNTYGPRMNIDDGRVVSNFIAQALRGEALTVQKPGTQTRS
FCYVSDMVDGLIRLMEGNDTGPINIGNPGEFTMVELAETVKELINPSIEIKMVENTPDDP
RQRKPDISKAKEVLGWEPKVKLREGLPLMEEDFRLRLNVPRN
>AtUXS4 - AT2G47650.1
MASELTNRRHEIEQPEAESYYPKPIKPWFVAIRPIRYMLREQRLVFVLVGIAIATLGFTI
FSKSSNHQPIPYDVDPLSGYGMRSESSYLPATIHKKPSIEYMSRIGSAGGKIPLGLKRKV
LRVVVTGGAGFVGSHLVDRLMARGDNVIVVDNFFTGRKENVMHHFNNPNFEMIRHDVVEP
ILLEVDQIYHLACPASPVHYKFNPVKTIKTNVVGTLNMLGLAKRVGARFLLTSTSEVYGD
PLQHPQVETYWGNVNPIGVRSCYDEGKRTAETLTMDYHRGANVEVRIARIFNTYGPRMCI
DDGRVVSNFVAQALRKEPLTVYGDGKQTRSFQFVSDLVEGLMRLMEGEHVGPFNLGNPGE
FTMLELAKVVQETIDPNAKIEFRPNTEDDPHKRKPDITKAKELLGWEPKVALRQGLPLMV
KDFRQRVFGDQKQDSSTTSSSTE
>AtUXS5 - AT3G46440.1
MASSDKQTSPKPPPSPSPLRNSKFCQSNMRILISGGAGFIGSHLVDKLMENEKNEVIVAD
NYFTGSKDNLKKWIGHPRFELIRHDVTEPLLIEVDQIYHLACPASPIFYKYNPVKTIKTN
VIGTLNMLGLAKRVGARILLTSTSEVYGDPLIHPQPESYWGNVNPIGVRSCYDEGKRVAE
TLMFDYHRQHGIEIRIARIFNTYGPRMNIDDGRVVSNFIAQALRGEALTVQKPGTQTRSF
CYVSDMVDGLMRLMEGDDTGPINIGNPGEFTMVELAETVKELINPSIEIKMVENTPDDPR
QRKPDITKAKEVLGWEPKVKLREGLPLMEEDFRLRLGVHKN
>AtUXS6 - AT2G28760.1
MASNSSNGTTTTKPPPMPSPLRNSKFFQSNMRILVTGGAGFIGSHLVDKLMQNEKNEVIV
ADNYFTGSKDNLKKWIGHPRFELIRHDVTEPLFVEVDQIYHLACPASPIFYKYNPVKTIK
TNVIGTLNMLGLAKRVGARILLTSTSEVYGDPLVHPQTESYWGNVNPIGVRSCYDEGKRV
AETLMFDYHRQHGIEIRIARIFNTYGPRMNIDDGRVVSNFIAQALRGEALTVQKPGTQTR
SFCYVSDMVEGLMRLMEGDQTGPINIGNPGEFTMVELAETVKELIKPDVEIKMVENTPDD
PRQRKPDISKAKEVLGWEPKVKLREGLPLMEEDFRLRLGVPKK

## Sheet: Table S2.
Table S2 The amino acid sequences of OsUXS family.
>OsUXS1 - Os01g0315800
MASELTYRGGAGAPGSASDGGEYSPKPSKPLSWLTRAARYAAAEHRPAFALAGMLLAAAL
FSLYAPSSDASSSAATTTTTTFSHLSSLPSSSAASLHESAGGKVPLGLRRRALRVLVTGG
AGFVGSHLVDRLVERGDSVIVVDNFFTGRKDNVAHHLANPRFEVIRHDVVEPILLEVDQI
YHLACPASPVHYKYNPIKTIKTNVVGTLNMLGLAKRIGAKFLLTSTSEVYGDPLQHPQVE
TYWGNVNPIGVRSCYDEGKRTAETLTMDYHRGANLEVRIARIFNTYGPRMCIDDGRVVSN
FVAQALRKEPLTVYGDGKQTRSFQYVSDLVEGLMSLMEGEHIGPFNLGNPGEFTMLELAK
VVQDTIDPNARIEFRPNTADDPHKRKPDITRAKELLGWEPKVPLREGLPLMVTDFRKRIF
GDQEA
>OsUXS2 - Os03g0280800
MKQLNRQPTLSKQHRPHHHRLPLPRSLASYLLREHRLLFVLLGFLLASSCFLIYPSFTPL
SSSSSPRDTVAARIRRGGGGGGGASSVVVSAAAAASRRLPVGVRKPPLRVVVTGGAGFVG
SHLVDELLARGDSVIVVDNFFTGRKENVARHLADPRFELIRHDVVEPILLEVDQIYHLAC
PASPVHYKFNPIKTIKTNVMGTLNMLGLAKRVGARFLLTSTSEVYGDPLEHPQKESYWGH
VNPIGVRSCYDEGKRTAETLTMDYHRGAGVEVRIARIFNTYGPRMCLDDGRVVSNFVAQT
LRKQPMTVYGDGKQTRSFQYVSDLVDGLITLMESEHIGPFNLGNPGEFTMLELAQVVKET
IDPSARVEFKPNTADDPHMRKPDISKAKSLLHWEPKISLKQGLPRMVSDFQKRIMDEKR
>OsUXS3 - Os03g0278000
MAQKEANGSSNGEHTTRPPPTPSPLRFSKFFQANLRILVTGGAGFIGSHLVDKLMENEKH
EVIVADNFFTGSKDNLKKWIGHPRFELIRHDVTQPLLVEVDQIYHLACPASPIFYKHNPV
KTIKTNVIGTLNMLGLAKRVGARILLTSTSEVYGDPLEHPQTEAYWGNVNPIGVRSCYDE
GKRVAETLMFDYHRQHGIEIRIARIFNTYGPRMNIDDGRVVSNFIAQAVRGEPLTVQKPG
TQTRSFCYVADMVNGLIKLMNGDNTGPINLGNPGEFTMLELAENVKELINPEVTVTMTEN
TPDDPRQRKPDITKAKEVLGWEPKIVLRDGLVLMEDDFRERLQVPKKNQA
>OsUXS4 - Os01g0837300
MKQLHKSSPTHAPAAAHAPASKASKASRPGPRSWVGYLLREQRLLFVLLGALIASSFFLL
RPYLFSLSPSSHVPDRRPLFSFASHTSSASGVPPGFRPPPRRVVVTGGAGFVGSHLVDRL
LEQGDSVIVVDNFFTGRKDNVAHHLRNPRFELLRHDVVEPILLEVDRIYHLACPASPVHY
KYNPIKTIISFSSRICTYL
>OsUXS5 - Os05g0363200
MASELTYRGGGGATLAGEAEAAVAAGGYSPKPSKPLAWLPRAARYAAGEHRPLFALAGML
VAAAIFSLATPYSSSTPAAAAAGSTAANPLARFSVEPAVSRRQQQLPARQFVGGKVPLGL
KRKGLRVLVTGGAGFVGSHLVDRLVERGDSVIVVDNLFTGRKENVVHHFGNPNFEMIRHD
VVEPILLEVDQIYHLACPASPVHYKYNPVKTIKTNVVGTLNMLGLAKRINARFLLTSTSE
VYGDPLQHPQVETYWGNVNPIGVRSCYDEGKRTAETLTMDYHRGANLEVRIARIFNTYGP
RMCIDDGRVVSNFVAQALRKEPLTVYGDGKQTRSFQYVSDLVEGLMRLMEGEHVGPFNLG
NPGEFTMLELAKVVQDTIDPNAKIEFRPNTQDDPHKRKPDIGRAKELLGWEPKIPLHKGL
PLMVTDFRKRIFGDQDSTATTTGGQQG
>OsUXS6 - Os07g0674100
MAGSSSELIYRRGHDAQPAAGDVDGCGVMAAAGYSSSAKPPHKPPLGPLRYLLAEQRLVF
ALVGMAIASLVFLLAAPSSGNGGRHEVMNGGAARLAAAGLAVRQYSGVAAAAAGARVPLG
LKKKGLRVVVTGGAGFVGSHLVDRLLARGDSVMVVDNRALQAQPRQDHQDQRRRHPQHAR
PRQARRRPLPPHQHQRGLRRPAPAPPGRDLLGQRQPHRGEKLLRRGEEDGGDTDHGLPPW
RQPRG

## Sheet: Table S3.
Table S3 The amino acid sequences of NnUXS family.
>NnUXS1 - Nn1g01140.1
MSQLKPISHLDNIPSTPGKFKMDKSPYIHRLRWHSSLAKLTFWSFLFLGLILLFFFRSPPPSSPSDSSRRSLSNSNWGGPAWEKRVRSSARVRARNGLSVLVTGAAGFVGTHVSAALKRRGDGVLGVDNFNDYYDPSLKRARQALLERTGVFVVEGDINDSALLRKLFDVVAFTHVMHLAAQAGVRYAMQNPGSYVHSNIAGLVNVLEVCKSANPQPAVVWASSSSVYGLNSKVPFSEEDRTDQPASLYAATKKAGEEIAHTYNHIYGLSITGLRFFTVYGPWGRPDMAYFFFTRDILKGKQIQIFEAPNHEKSTGRGGKKKGPAQLRVFNLGNTSPVPVTELVSILERLLKVKANRLMLKMPRNGDVQFTHANISLAQRELGYKPTTDLQTGLKKFVR…
>NnUXS2 - Nn1g08189.2
MASPPDTSKTTKLERYNSYLRRVNSTKFLAASSKLLFRVTLLVALILIFFFTLNYPPLSDNPHHVHLHHHQNFIASAFYGNGATWEKKVRHSSTPRRPNGFSVLVTGAAGFVGTHCALALKKRGDGVLGLDNFNSYYDPSLKRARQSLLSKHQIFVVEADLNDAPLLSKLFDVVPFTHVLHLAAQAGVRYAMKNPQSYVNSNIAGLVNLLEIAKSAQPQPAIVWASSSSVYGLNTQNPFSESHRTDQPASLYAATKKAGEEIAHTYNHIYGLSITGLRFFTVYGPWGRPDMAYFFFTKDILQGKPITIYQTQDDREVARDFTYIDDVVKGCLGALDTAEKSTGSGGKKRGPAQLRIYNLGNTSPVSVGKLVSILEGLLNVNAKKNILKMPRNGDVPFTH…
>NnUXS3 - Nn2g12533.1
MPSLDDEHFPSTPGKVKGERAHAMNRQFHRCFASTTTMFLWALFLIALTASYLSFQSFVDTGSRYLTASWGGIQWEKQVRTSAEIRRSGGFSVLVTGGAGFVGTHVSLALKKRGDGVVGLDNFNNYYDPSLKRARKTLLNNHGIFVVEGDINDARLLAKLFDVVAFTHVMHLAAQAGVRYAMENPHSYVHSNIAGLVALLEACKSANPQPAVVWASSSSVYGLNEKVPFSEADRTDQPASLYAATKKAGEEITHTYNHIYGLSITGLRFFTVYGPWGRPDMAYFSFTRNILQGKPITVYRGKNRVDLARDFTYIDDIVKGCLGSLDTAGKSTGSGGKKRGPAPYRIFNLGNTSPVTVPTLVGILERHLKMKAKKNIVDMPGNGDVPFTHANISLARMEF…
>NnUXS4 - Nn4g26366.1
MSQLKPVSHLDSIPSTPGKFKMDKSPYIHRLRWHSSLTKLTFWSFLFLGLILFFFLRSPSSPSPSDPSRRSLRTSNWGGPSWEKRVRSSARVRSRNGLSVLVTGAAGFVGTHVSAALKRRGDGVLGLDNFNDYYDPSLKRARQALLERTGVFVVEGDINDSALLRKLFDVVAFTHVMHLAAQAGVRYAMQNPGSYVHSNIAGLVNVLEVCKSANPQPAIVWASSSSVYGLNSKVPFSERDRTDQPASLYAATKKAGEEIAHTYNHIYGLSITGLRFFTVYGPWGRPDMAYFFFTKDILKGNQIPIFEAPNHGTVARDFTYIDDIVKGCLAALDTAEKSTGSGGKKKGSAQLRVFNLGNTSPVPVTQLVSILEKLLKVKANRLMLKMPRNGDVQFTHANI…
>NnUXS5 - Nn8g40216.3
MPSLEDEFFPSTPGKKDRAHTINRQFHRCFASTSTMFLWALFLIALTASYLSFQSLVHSGSRYFTASWGGIQWEKQVRTSAQIRRSGGMSVLVTGGAGFVGTHVSLALKKRGDGVVGLDNFNNYYDPSLKKARKALLNNHGIFVVEGDINDARLLAKLFDIVAFTHVMHLAAQAGVRYAMENPHSYVHSNIAGLVSLLEACKSANPQPAVVWASSSSVYGLNEKVPFSESDRTDQPASLYAATKKAGEEITHTYNHIYGLSITGLRFFTVYGPWGRPDMAYFFFTRNILQGKPITVYRGKNRVDLARDFTYIDDIVKGCLGSLDTAGKSTGSRGKKHGPAPYRIFNLGNTSPVTVPALVGILERNLKMKAKKNIIDMPGNGDVPFTHANISSARRELGY…

## Sheet: Table S4.
Table S4 Prediction of secondary structures for the NnUXS gene family
Gene name	Alpha helix (Hh)/%	Beta-Bridge (Bb)/%	Beta-Turn (Tt)/%	Extended Strand (Ee)/%	Random Coil (Cc)/%
NnUXS1	35.02	0	0	12.08	52.9
NnUXS2	38.46	0	0	12.09	49.45
NnUXS3	36.95	0	0	12.01	51.04
NnUXS4	36.53	0	0	13.24	50.23
NnUXS5	38.05	0	0	12.53	49.42

## Sheet: Table S5.
Table S5 Binding energy of molecular docking of key active components and core targets.
Protein	Ligand small molecule	Affinity (kcal/mol)									Average (kcal/mol)
NnUXS1	UDP-GlcA	-8.8	-8.3	-7.8	-7.8	-7.2	-6.9	-6.9	-6.8	-6.6	-7.45556
NnUXS2	UDP-GlcA	-5.9	-5.8	-5.8	-5.7	-5.7	-5.6	-5.4	-5.3	-5.3	-5.61111
NnUXS3	UDP-GlcA	-9.6	-9.5	-9.2	-9	-8.9	-8.7	-8.7	-8.5	-8.4	-8.94444
NnUXS4	UDP-GlcA	-8	-7.1	-7	-6.8	-6.7	-6.2	-6.1	-6	-6	-6.65556
NnUXS5	UDP-GlcA	-7.1	-6.9	-6.8	-6.6	-6.5	-6.4	-6.3	-6.2	-6.2	-6.55556

## Sheet: Table S6.
Table S6 Primers used in this study
Primer	Forward primer (5'→3')	Reverse primer (5'→3')
qPCR-NnActin	CTCCGTGTTGCCCCTGAAG	GTACCAACAAAACCAGCGGC
qPCR-NnUXS1	CTCCGTTGGCATTCTTCCCT	CTCCCCCACCAACATCTACG
qPCR-NnUXS2	CTTCCGAGTCACCCTTCTCG	ACGAGTGGCGGACTTTCTTT
qPCR-NnUXS3	TTGGACGATGAGCACTTCCC	ACGTTCGGACCTGTTTCTCC
qPCR-NnUXS4	GCATTCTTCGCTCACCAAGC	GTGACGAGCACAGAGAGACC
qPCR-NnUXS5	TGGGCTCTCTTCTTGATCGC	GTGAGTACCGACGAACCCAG
qPCR-NnSOD1	TGCTGTTCTTGGCAGCAATG	CATTCCCAAGGTCACCAGCA
qPCR-NnPOD1	GTCTGTGGAGGCTATCGTCG	TGTATCGCCCTTTCCAG
qPCR-NnCESA1	AATGGCAAGGGAATGAGGCA	GCCCATTGGTGAGAAGTGGA
qPCR-NnCESA2-A	TGCTAGAGTTGCGGGTGATG	GCGTGCTGTTCAGGAGGTAT
qPCR-NnXTH22	GCTGGACTCAACAAGCCAAG	CGAACGGTCTGTCAAAATTCC
qPCR-NnXTH23	TCTTGCGACTCCAAATCTCC	TAAGAAAGGTTAACGTTGGCG
qPCR-NnGAUT1	GTAGAACGAGGGACTCCCCA	AAAACTGCCGTGTCAAGTGC
qPCR-NnGAUT10	AGCAGCCAAGTTCCAAACCT	GTTGCGGATCTGGGCACTTA
NnUXS3	GACTTGAACGGTAGCGCTAAAACGAAAAAATAACCAGAAAAAA	TCGGGGAAATTCGAGCTCAAGCCCAAAACTAACGAGGATA
